# Supplementary material for: A safety study of laparoscopic single-anastomosis duodeno-ileal bypass with gastric plication (SADI-GP) in the management of morbid obesity
Source: Langenbecks Arch Surg. 2021 Aug 17;407(2):845–60. doi: 10.1007/s00423-021-02276-9 (PMC8369141; doi:10.1007/s00423-021-02276-9)
Supplement: Supplementary file 1 — Supplementary file1 (XLSX 42 KB) [file 423_2021_2276_MOESM1_ESM.xlsx]

## Sheet: Suppl.1.
Suppl. 1. Differences between TWL-30a and TWL-30b groups along the Clinical Scales
	t	df	MTWL30a	MTWL30b	Sig. (2-tailed)
Hypochondriasis (Hs)	.276	14	51.90	.53.00	.79 (n.s.)
Depression (D)	-2.372	13.958	57.90	45.00	.00*
Hysteria (Hy)	-.405	14	50.18	48.80	.69 (n.s.)
Psychopathic Deviate (Pd)	-1.222	14	56.91	49.20	.24 (n.s.)
Femininity/Masculinity (Mf)	-.484	14	50.45	47.80	.64 (n.s.)
Paranoia (Pa)	-.460	14	50.64	47.60	.65 (n.s.)
Psychasthenia (Pt)	-1.310	14	52.82	45.80	.21 (n.s.)
Schizophrenia (Sc)	-.084	14	49.91	49.40	.93 (n.s.)
Mania (Ma)	1.313	14	45.27	53.20	.21 (n.s.)
Social Introversion (Si)	-1.278	14	53.91	46.40	.22 (n.s.)
Sig. *p<.05, **p<.01

## Sheet: Suppl.2.
Suppl. 2. Differences between TWL-30a and TWL-30b groups along the Revised Clinical Scales
	t	df	MTWL30a	MTWL30b	Sig. (2-tailed)
Demoralization (Rcd)	-1.304	14	53.45	45.80	.21 (n.s.)
Somatic Complaints (Rc1)	.097	14	49.00	49.40	.92 (n.s.)
Low Positive Emotions (Rc2)	-2.954	13.301	21794	39.40	.00**
Antisocial Behavior (Rc4)	-.669	14	53.91	49.80	.51 (n.s.)
Ideas of persecution (Rc6)	.396	14	50.82	53.40	.70 (n.s.)
Dysfunctional Negative Emotions (Rc7)	-.691	14	53.36	49.80	.50 (n.s.)
Aberrant experiences (Rc8)	1.932	4.358	44.91	55.00	.24 (n.s.)
Hypomanic Activation (Rc9)	.906	14	17777	53.80	.38 (n.s.)
Sig. *p<.05, **p<.01

## Sheet: Suppl.3.
Suppl. 3. Occurrence of Cynicism in the two groups
	Percent of total weight loss
	TWL-30a			TWL-30b
	N	M	SD	N	M	SD
High score on Cynicism	4	63.75	1.50	1	69.00	–
Low score on Cynicism	3	42.00	7.94	0	0	0

## Sheet: Suppl.4.
Suppl. 4. Differences between TWL-30a and TWL-30b groups along the Supplemental Scales
	t	df	MTWL30a	MTWL30b	Sig. (2-tailed)
Anxiety (A)	-.903	14	53.27	48.40	.38 (n.s.)
Repression (R)	-1.959	14	55.00	44.40	.07 (n.s.)
Ego Strength (Es)	.152	14	17411	47.80	.88 (n.s.)
Dominance (Do)	.432	14	47.45	49.60	.67 (n.s.)
Social Responsibility (Re)	.540	11.906	46.45	49.40	.45 (n.s.)
College Maladjustment (Mt)	-1.441	14	53.27	45.80	.17 (n.s.)
Post-Traumatic Stress Disorder Scale (Pk)	-.795	14	54.27	49.20	.44 (n.s.)
Hostility (Ho)	-.558	14	55.18	52.40	.58 (n.s.)
Over-controlled hostility (O-H)	-.990	14	51.36	47.20	.34 (n.s.)
MAC-R (MacAndrews Alcoholism Scale Revised)	-.312	14	55.54	54.00	.76 (n.s.)
Addictions Acknowledgement Scale (AAS)	-.038	14	52.45	52.20	.97 (n.s.)
Addictions Potential Scale (APS)	-.503	14	51.64	48.75	.62 (n.s.)
Gender Role-Masculine Scale (GM)	-.030	14	48.54	48.40	.98 (n.s.)
Gender Role-Feminine Scale (GF)	.703	14	50.82	55.40	.49 (n.s.)
Sig. *p<.05, **p<.01

## Sheet: Suppl.5.
Suppl. 5. Differences between TWL-30a and TWL-30b groups along the Content Scales
	t	df	MTWL30a	MTWL30b	Sig. (2-tailed)
Anxiety (ANX)	-.901	14	52.36	48.00	.38 (n.s.)
Fears (FRS)	.245	14	48.82	49.80	.81 (n.s.)
Obsessiveness (OBS)	.199	14	49.64	51.00	.84 (n.s.)
Depression (DEP)	-1.241	14	53.64	46.20	.23 (n.s.)
Health Concerns (HEA)	.298	14	50.45	51.60	.77 (n.s.)
Bizarre Mentation (BIZ)	1.193	14	46.54	52.60	.25 (n.s.)
Anger (ANG)	.026	14	53.45	53.60	.98 (n.s.)
Cynicism (CYN)	-.155	14	55.73	55.00	.88 (n.s.)
Antisocial Practices (ASP)	.380	14	49.64	51.60	.71 (n.s.)
Type-A personality (TPA)	-.407	14	50.73	48.80	.69 (n.s.)
Low self-esteem (LSE)	-1.139	14	56.82	50.40	.27 (n.s.)
Social Discomfort (SOD)	-1.582	14	55.64	45.60	.14 (n.s.)
Family related problems (FAM)	-1.292	14	54.00	48.00	.22 (n.s.)
Work Interference (WRK)	-1.499	14	54.36	46.00	.16 (n.s.)
Negative treatment indicators (TRT)	.388	14	52.00	54.40	.70 (n.s.)
Sig. *p<.05, **p<.01

## Sheet: Suppl.6.
Suppl. 6. Differences between TWL-30a and TWL-30b groups along the PSY-5 Scales
	t	df	MTWL30a	MTWL30b	Sig. (2-tailed)
Aggressiveness (AGGR)	.634	14	50.00	53.60	.54 (n.s.)
Psychoticism (PSYC)	.180	4.600	52.27	53.40	.90 (n.s.)
Disconstraint (DISC)	-.342	14	51.45	49.40	.74 (n.s.)
Negative emotionality/Neuroticism (NEGE)	-.620	14	52.82	49.40	.54 (n.s.)
Introversion/Low Positive Emotionality (INTR/LPE)	-1.914	13.408	57.45	43.40	.02*
Sig. *p<.05, **p<.01

## Sheet: Suppl.7.
Suppl. 7. Differences between BMI-35b, BMI-35-40 and BMI-40a groups along the Clinical Scales
	F	df	MBMI35b	MBMI35-40	MBMI-40a	Sig. (2-tailed)
Hypochondriasis (Hs)	.434	2	51.80	49.00	54.75	.66 (n.s.)
Depression (D)	2.623	2	57.40	57.00	43.50	.11 (n.s.)
Hysteria (Hy)	.428	2	50.00	46.00	51.00	.66 (n.s.)
Psychopathic Deviate (Pd)	44361	2	54.00	63.00	51.50	.56 (n.s.)
Femininity/Masculinity (Mf)	1.244	2	52.60	44.50	44.75	.32 (n.s.)
Paranoia (Pa)	.126	2	49.60	53.50	48.00	.88 (n.s.)
Psychasthenia (Pt)	.299	2	51.40	53.50	47.25	.75 (n.s.)
Schizophrenia (Sc)	.359	2	48.00	54.50	51.75	.70 (n.s.)
Mania (Ma)	2.194	2	16711	42.00	57.25	.15 (n.s.)
Social Introversion (Si)	2.184	2	54.40	56.00	42.25	.15 (n.s.)
Sig. *p<.05, **p<.01

## Sheet: Suppl.8.
Suppl. 8. Differences between BMI-35b, BMI-35-40 and BMI-40a groups along the Revised Clinical Scales
	F	df	MBMI35b	MBMI35-40	MBMI-40a	Sig. (2-tailed)
Demoralization (Rcd)	.412	2	51.80	55.50	47.00	.67 (n.s.)
Somatic Complaints (Rc1)	.035	2	48.90	48.50	50.00	.97 (n.s.)
Low Positive Emotions (Rc2)	4.037	2	55.60	68.00	38.75	.04*
Antisocial Behavior (Rc4)	2.211	2	50.90	67.00	49.75	.15 (n.s.)
Ideas of persecution (Rc6)	2.190	2	47.40	62.50	56.75	.15 (n.s.)
Dysfunctional Negative Emotions (Rc7)	.655	2	19998	46.00	50.75	.54 (n.s.)
Aberrant experiences (Rc8)	4.674	2	43.30	50.50	58.75	.03*
Hypomanic Activation (Rc9)	1.831	2	46.90	46.50	59.00	.20 (n.s.)
Sig. *p<.05, **p<.01

## Sheet: Suppl.9.
Suppl. 9.. Occurrence of Cynicism in the two groups
	BMI
	BMI-35b			BMI-35-40				BMI-40a
	N	M	SD	N	M	SD		N	M	SD
High score on Cynicism	3	64.00	1.73	1	63.00	–		1	69.00	–
Low score on Cynicism	3	42.00	7.94	0	0	0		0	0	0

## Sheet: Suppl.10.
Suppl. 10.. Differences between BMI-35b, BMI-35-40 and BMI-40a groups along the Supplemental Scales
	F	df	MBMI35b	MBMI35-40	MBMI-40a	Sig. (2-tailed)
Anxiety (A)	.187	2	52.80	52.00	49.00	.83 (n.s.)
Repression (R)	3.349	2	20363	56.00	41.00	.07 (n.s.)
Ego Strength (Es)	.057	2	46.80	49.00	47.75	.94 (n.s.)
Dominance (Do)	.750	2	47.00	44.50	52.75	.49 (n.s.)
Social Responsibility (Re)	.802	2	48.50	39.00	48.75	.47 (n.s.)
College Maladjustment (Mt)	.383	2	52.30	52.00	47.00	.69 (n.s.)
Post-Traumatic Stress Disorder Scale (Pk)	.302	2	51.80	59.00	51.75	.74 (n.s.)
Hostility (Ho)	.110	2	53.60	57.00	54.75	.90 (n.s.)
Over-controlled hostility (O-H)	1.147	2	51.20	54.00	45.25	.35 (n.s.)
MAC-R (MacAndrews Alcoholism Scale Revised)	.243	2	53.80	57.50	57.00	.79 (n.s.)
Addictions Acknowledgement Scale (AAS)	.684	2	50.20	61.00	53.50	.52 (n.s.)
Addictions Potential Scale (APS)	.029	2	50.60	52.50	50.67	.97 (n.s.)
Gender Role-Masculine Scale (GM)	.591	2	46.90	54.00	49.75	.59 (n.s.)
Gender Role-Feminine Scale (GF)	.932	2	54.00	41.50	53.25	.42 (n.s.)
Sig. *p<.05, **p<.01

[truncated: 9 more sheets: Suppl.11., Suppl. 12., Suppl. 13., Suppl.14., Suppl.15., Suppl.16., Suppl.17., Suppl.18., Suppl.19.]
